# Supplementary material for: AKAP9-Related Channelopathy: Novel Pathogenic Variant and Review of the Literature
Source: Genes (Basel). 2022 Nov 20;13(11):2167. doi: 10.3390/genes13112167 (PMC9690169; doi:10.3390/genes13112167)
Supplement: Supplementary file 1 [file genes-13-02167-s001.zip]

Archive with 1 entries (1 files):
- genes-2008480-supplementary.tiff
